# Supplementary material for: Genome-Wide Association Study of Tacrolimus Pharmacokinetics Identifies Novel Single Nucleotide Polymorphisms in the Convalescence and Stabilization Periods of Post-transplant Liver Function
Source: Front Genet. 2019 May 31;10:528. doi: 10.3389/fgene.2019.00528 (PMC6554639; doi:10.3389/fgene.2019.00528)
Supplement: TABLE S1 — SNPs influencing Tacrolimus pharmacikonetics in CP and SP respectively. [file Table_1.XLSX]

## Sheet: CP
week1andweek2	week1andweek3	week1andweek4	week2andweek3	week2andweek4	week3andweek4	week1andweek2andweek3	week1andweek2andweek4	week2andweek3andweek4	week1andweek2andweek3andweek4	week1only	week2only	week3only	week4only
exm2258889	exm2271266	exm2259123	exm2258600	exm2258600	exm2249847		exm2259123	exm1569793		exm190843	exm2259076	exm2256309	exm2266027
exm2268323	exm250071		exm1569793	exm1569793	exm2267923					exm2255887	exm2272224	exm2269280	exm2272084
exm2259123	exm2271113		exm2256668	exm2256668	exm2267353					exm2269047	exm1600124	exm2252029	exm2263856
exm27957	exm862207				exm2264058					exm253236	exm2262690	exm561078	exm2260755
exm573615	exm2269078				exm2251784					exm2265893	exm1313808	exm1461272	exm1103037
					exm1007304					exm2271981	exm1313853	exm1456674	exm614872
					exm2269278					exm1340066	exm1314017	exm463724	exm1452607
					exm421790					exm1496089	exm765201	exm305261	exm2268305
					exm1068027					exm2257014	exm373290	exm1031012	exm2249112
					exm1569793					exm901010	exm2266473	exm1072399	exm2267476
										exm1486132	exm2272257	exm2223513	exm2271978
										exm936127	exm536456	exm2265290	exm567761
										exm2266679	exm2253033	exm2273013	exm1240800
										exm716627	exm424394	exm521676	exm2270132
										exm1382469	exm2252993	exm706779	exm2265795
										exm597163	exm1350304	exm2264531	exm303220
										exm2260279	exm2272339	exm388736	exm2267626
										exm1386531	exm1570098	exm747290	exm61147
										exm1510645	exm1350497	exm2271265	exm2267983
										exm772408	exm1350514	exm2270698	exm2251164
										exm2265961	exm1350506	exm983071	exm2260269
										exm638128	exm369848	exm135589	exm2271387
										exm1160717	exm113973	exm769153	exm2266459
										exm622917	exm2271508	exm843481	exm2266797
										exm2272263	exm1511244	exm843494	exm2250912
										exm747872	exm185621	exm1164850	exm2264660
										exm751982	exm1199666	exm966298	exm88370
										exm1121497	exm1478080	exm966323	exm88387
										exm2192845	exm2269009	exm544393	exm912429
										exm2270126	exm2266303	exm471979	exm1351135
										exm2250338	exm2269054	exm655871	exm1453999
										exm1322655	exm2265413	exm734131	exm2272768
										exm376821	exm2265482	exm2272916	exm1573085
										exm2255910	exm1311239	exm2270652	exm2254644
										exm2254345	exm2249427	exm1191446	exm2277202
										exm2258074	exm608588	exm1545953	exm422859
										exm2270722	exm2267147	exm947597	exm2264701
										exm2269794	exm1303330	exm2270356	exm2270750
										exm1524059	exm217110	exm2266040	exm721520
										exm701437	exm2267533	exm229606	exm2266929
										exm701533	exm373025	exm229622	exm2266159
										exm773525	exm2272564	exm64488	exm2264152
										exm773531	exm198604	exm2271498	exm2271560
										exm2252480	exm1573353	exm2249889	exm1092510
										exm2268366	exm239210	exm904958	exm276398
										exm1424837	exm2271912	exm2265755	exm1270839
										exm2271151	exm238961	exm2257363	exm847632
										exm2265195	exm2251773	exm1573764	exm2269964
										exm365106	exm2256378	exm768234	exm1089995
										exm2270863	exm308016	exm768242	exm2269766
										exm1524100	exm2251226	exm2259061	exm2269021
										exm2262374	exm2270033	exm768264	exm2264442
										exm2266172	exm2269084	exm2268199	exm2269528
										exm2266623	exm308750	exm2260179	exm2259153
										exm1592910	exm109872	exm2260076	exm536445
										exm2261387	exm2268858	exm2258767	exm2261106
										exm2267591	exm1157829	exm677711	exm2256480
										exm1462582	exm1445593	exm148365	exm2263847
										exm2261607	exm532838	exm2272489	exm392666
										exm1592962	exm532862	exm2265539	exm1418477
										exm1593003	exm532575	exm2250759	exm1522443
										exm2249663	exm2267804	exm2267155	exm1412839
										exm1379442	exm466129	exm1324855	exm586693
										exm250124	exm830447	exm1453543	exm2267547
										exm2252751	exm1210668	exm887220	exm2272524
										exm2268186	exm2270342	exm887237	exm2263914
										exm1024042	exm2271150	exm2271816	exm186340
										exm1305265	exm239979	exm2270962	exm550940
										exm2264256	exm2258556	exm1014122	exm438625
										exm2264828	exm2272903	exm1014340	exm438740
										exm2257520	exm2268359	exm25927	exm2261183
										exm2267762	exm309718	exm2255414	exm1086356
										exm2265739	exm448821	exm2260607	exm1107732
										exm2264117	exm2272985	exm2253517	exm2270975
										exm668770	exm371054	exm2249520	exm529135
										exm2257239	exm23574	exm2270738	exm1256573
										exm1313171	exm23578	exm2267040	exm443135
										exm789527	exm23589	exm858297	exm1256560
										exm2266170	exm2266846	exm2255331	exm2267072
										exm2253449	exm2265136	exm2265336	exm2264793
										exm2264636	exm2262420	exm2254246	exm2268793
										exm2249774	exm1361763	exm2269201	exm1270431
										exm2250919	exm2264173	exm2268788	exm2272397
										exm2259537	exm2264267	exm2267014	exm2268770
										exm2272914	exm1179927	exm966263	exm2257272
										exm2256097	exm2263863	exm966269	exm455429
										exm2261053	exm371029	exm1435613	exm455436
										exm2266074	exm502494	exm2268318	exm2271628
										exm707040	exm502512	exm1022737	exm2266668
										exm2270950	exm707919	exm2262451	exm1387210
										exm2267177	exm365916	exm1408493	exm547255
										exm384446	exm365939	exm2272754	exm2269585
										exm2262103	exm588316	exm60875	exm1126941
										exm2265431		exm337884	exm2270384
										exm774835		exm337904	exm997769
												exm2267203	exm64843
												exm2256681	exm2252530
												exm2265401	exm110358
												exm167241	exm402387
												exm109903	exm1102781
												exm2271796
												exm1038037
												exm289856
												exm966321
												exm2271949
												exm2253533

## Sheet: SP
week1andweek2	week1andweek3	week1andweek4	week2andweek3	week2andweek4	week3andweek4	week1andweek2andweek3	week1andweek2andweek4	week2andweek3andweek4	week1andweek2andweek3andweek4	week1only	week2only	week3only	week4only
exm925805	exm542229	exm616774	exm1526270	exm1526270	exm421042					exm2265151	exm606284	exm2266449	exm2255462
exm925809	exm2272803	exm150851	exm789527	exm789527	exm2270991					exm1226305	exm1275576	exm2270162	exm1044228
exm925821	exm1457372				exm1533736					exm96822	exm2271155	exm441466	exm1439563
exm1415896	exm2264549				exm1533774					exm936004	exm2267983	exm466486	exm2253683
					exm2265413					exm1005809	exm2269245	exm466520	exm565669
					exm726148					exm2270695	exm2272957	exm466534	exm1318828
										exm492995	exm2267224	exm2260561	exm883632
										exm2267959	exm725485	exm2261188	exm1389981
										exm1005935	exm2261451	exm2260329	exm2257446
										exm1005958	exm449689	exm2264815	exm2258387
										exm1539236	exm2261183	exm2273491	exm883596
										exm2272092	exm17166	exm2264859	exm2272245
										exm2264666	exm2268985	exm2257946	exm2272531
										exm2272316	exm2271491	exm2265242	exm495040
										exm2271406	exm249518	exm1418113	exm2265716
										exm872848	exm261334	exm2263929	exm2265373
										exm1505304	exm510812	exm2272122	exm1163775
										exm2271681	exm2269924	exm203097	exm2270323
										exm2264592	exm2253590	exm31668	exm2271808
										exm2268282	exm2249477	exm2269745	exm2271365
										exm2270703	exm2269127	exm2251397	exm2260269
										exm627817	exm1557608	exm203113	exm1322569
										exm1046896	exm2270530	exm834005	exm2252382
										exm308016	exm2264401	exm834544	exm2265244
										exm2253515	exm2259992	exm834569	exm1475532
										exm1540283	exm1459550	exm2273444	exm251011
										exm1391652	exm2271608	exm785592	exm251040
										exm225387	exm2267271	exm500392	exm993018
										exm2266657	exm907410	exm1282907	exm1337967
										exm2257073	exm2272390	exm1383281	exm687129
										exm792732	exm4957	exm2266228	exm554988
										exm187976	exm2269149	exm2267354	exm1377296
										exm2257395	exm2270901	exm2270475	exm2253348
										exm2270421	exm683592	exm2266255	exm261990
										exm758853	exm1005644	exm2252590	exm424060
										exm2267530	exm1075013	exm1118722	exm424219
										exm2265163	exm12290	exm2251958	exm4951
										exm54342	exm123172	exm1118724	exm588911
										exm541846	exm1489907	exm2267070	exm2259557
										exm1054538	exm1520916	exm2272888	exm998027
										exm2268688	exm1572153	exm240898	exm2269216
										exm2270379	exm205836	exm406479	exm1277805
										exm2272914	exm219026	exm1371912	exm1277809
										exm2269018	exm2251121	exm2260815	exm2256020
										exm967406	exm2251240	exm2264729	exm526477
										exm1242998	exm2252771	exm733289	exm2267977
										exm2256737	exm2255409	exm874259	exm2272140
										exm750130	exm2255966	exm1378394	exm2256480
										exm750132	exm2260766	exm2272161	exm2265454
										exm137123	exm2262417	exm1166805	exm998365
										exm865166	exm2265091	exm203185	exm2265886
										exm2259451	exm2266485	exm783121	exm1161526
										exm2271334	exm2266566	exm732859	exm1213609
										exm524994	exm2267336	exm2254246	exm2257381
										exm525051	exm2267349	exm2269577	exm2267019
										exm525052	exm2267798	exm943469	exm2267160
										exm707040	exm2268723	exm2267643	exm1544988
										exm422859	exm2268887	exm1007656	exm2258902
										exm2266300	exm2269820	exm1420858	exm2264142
										exm1089995	exm2270122	exm1420874	exm2264422
										exm826489	exm2272084	exm1420989	exm151298
										exm2267925	exm2272495	exm1421124	exm151299
										exm426447	exm2272788	exm1421510	exm529508
										exm772339	exm2273023	exm2272387	exm2267560
										exm2191488	exm241897	exm783290	exm147358
										exm2269157	exm352777	exm2261713	exm195691
										exm2256001	exm435015	exm1573764	exm2268294
										exm2264076	exm440381	exm2271619	exm526425
										exm157648	exm440610	exm457287	exm2272874
										exm1449553	exm633881	exm2269496	exm2266957
										exm2269964	exm690789	exm72023	exm65756
										exm2272141	exm728687	exm1421481	exm2264114
										exm241333	exm728951	exm755967	exm2259576
										exm424703	exm790896	exm1427840	exm2255855
										exm2252209	exm790981	exm2253624	exm2271823
										exm2270199	exm791042	exm2266051	exm2267550
										exm299983	exm791058	exm2266377	exm24343
										exm2266397	exm791067	exm2265922	exm301480
										exm1539237	exm791308	exm783383	exm2269870
										exm1433302	exm854251	exm1067872	exm2266442
										exm677011	exm882818	exm2272353	exm464693
										exm2266726	exm882819	exm1292049	exm2249163
										exm2256588	exm882820	exm2260511	exm2265216
										exm1144042	exm882835	exm2269719	exm200779
										exm1360306	exm882840	exm525772	exm2266075
										exm1364218	exm882856	exm2259547	exm359862
										exm2269280	exm914731	exm2267369	exm2266416
										exm2266030	exm2269441	exm659264	exm2271997
										exm2272771	exm2260887	exm2269199	exm13835
										exm2255709	exm633123	exm44709	exm13854
										exm873278	exm2266446	exm2265679	exm28511
										exm864991	exm2251353	exm2270503	exm2270800
										exm865000	exm304686	exm2265342	exm2264828
										exm865121	exm2272248	exm1578453	exm2267629
										exm2266962	exm187886	exm1225297	exm2251834
										exm348923	exm2264795	exm2267707	exm463279
										exm348955	exm2269582	exm2264174	exm1054122
										exm2253426	exm1384815	exm2266873	exm344439
										exm2261142	exm281843	exm1580505	exm2259217
										exm990271	exm2266922	exm714205	exm2252854
										exm2254185	exm991280	exm714226	exm402434
										exm99839	exm2259804	exm2266666	exm1163649
										exm1488870	exm2265248	exm2268191	exm726014
										exm1261455	exm1348563	exm114558	exm1437898
										exm1426256	exm1068027	exm2252967	exm271985
										exm2259179	exm53979	exm2258805	exm558485
										exm787333	exm703227	exm2268190	exm2267107
										exm1165045	exm2266461	exm2267373	exm883491
										exm371054	exm2249947	exm1081161
										exm2272664	exm2271690	exm2251513
										exm2252219	exm2266552	exm1428141
										exm2252715	exm854148	exm2272148
										exm884138	exm2266420	exm2266494
										exm884139	exm2255960	exm584626
										exm2264595	exm296096	exm2256638
										exm993007	exm296103	exm816522
										exm1162598	exm518005	exm816552
										exm1296274	exm545763	exm816567
										exm2252849	exm2259352	exm2264384
										exm389453	exm773910	exm2262529
										exm2251212	exm888494	exm2271825
										exm2256482	exm1598654	exm532589
										exm1114149	exm506434	exm2271454
										exm1457837	exm506442	exm2267689
										exm537454	exm775798	exm887220
										exm149187		exm887237
										exm2271930
										exm1109408
